# Supplementary material for: Replication protein A protects lagging strand gaps, restricting PARP inhibitor-induced synthetic lethality in BRCA1-deficient tumors
Source: Nucleic Acids Res. 2026 Apr 28;54(8):gkag396. doi: 10.1093/nar/gkag396 (PMC13122181; doi:10.1093/nar/gkag396)
Supplement: gkag396_Supplemental_Files [file gkag396_supplemental_files.zip]

Archive with 9 entries (9 files):
- Revised SuppTableLegends.docx
- Supplemental Information-NAR-03.pdf
- Supplemental movie 1.mp4
- Supplemental movie 2.mp4
- Supplemental Movie 3.mp4
- SuppMovieLegends.docx
- Table S1.xlsx
- Table S2.xlsx
- Table S3.xlsx
