# Supplementary material for: Replication protein A protects lagging strand gaps, restricting PARP inhibitor-induced synthetic lethality in BRCA1-deficient tumors
Source: Nucleic Acids Res. 2026 Apr 28;54(8):gkag396. doi: 10.1093/nar/gkag396 (PMC13122181; doi:10.1093/nar/gkag396)
Supplement: gkag396_Supplemental_Files [file gkag396_supplemental_files.zip › Table S1.xlsx]

## Sheet: GC-006005 Lot 18112
DNA Damage Response Genes
GeneSymbol	GeneID
RAD50	10111
POLE2	5427
RUVBL2	10856
PRKCG	5582
FANCC	2176
FEN1	2237
TCEA1	6917
RTEL1	51750
KAT2A	2648
APTX	54840
RAD18	56852
TDP2	51567
GTF2H5	404672
POLE	5426
UBE2B	7320
MDC1	9656
IP6K3	117283
SIRT1	23411
TREX1	11277
WRN	7486
DDX11	1663
APEX1	328
TDG	6996
TOPBP1	11073
RAD54L	8438
RPA1	6117
ATF2	1386
VCP	7415
ALKBH2	121642
GTF2H4	2968
PMS1	5378
BRCA1	672
REV3L	5980
HMGB2	3148
GADD45A	1647
IGHMBP2	3508
PMS2	5395
CSNK1E	1454
BRIP1	83990
SMC3	9126
RAD52	5893
FANCL	55120
FANCD2	2177
TRIP13	9319
TYMS	7298
XPC	7508
HUS1	3364
RPS27L	51065
DNA2	1763
MAD2L2	10459
FANCM	57697
SETMAR	6419
PRKDC	5591
RASSF7	8045
PARP2	10038
RAD17	5884
TOP2A	7153
PER1	5187
PARP3	10039
NEIL2	252969
REV1	51455
SOD1	6647
CSNK1D	1453
MSH3	4437
MSH4	4438
XAB2	56949
FANCG	2189
ATR	545
HELQ	113510
RAD51D	5892
CCNO	10309
YBX1	4904
XRCC1	7515
GTF2H1	2965
ERCC5	2073
MUS81	80198
UIMC1	51720
FAM175A	84142
TRIM28	10155
PAPD7	11044
BRCC3	79184
POLG2	11232
DCLRE1A	9937
UVRAG	7405
TREX2	11219
KAT5	10524
RECQL	5965
CHEK2	11200
MBD4	8930
RNF168	165918
PRPF19	27339
MTOR	2475
RAD23B	5887
DCLRE1C	64421
FANCB	2187
CETN2	1069
ATP23	91419
TP73	7161
OGG1	4968
LIG3	3980
MEN1	4221
MLH1	4292
MRE11A	4361
RRM2B	50484
GEN1	348654
DCLRE1B	64858
ERCC3	2071
MUTYH	4595
POLH	5429
GADD45G	10912
EYA3	2140
XPA	7507
RAD23A	5886
POLK	51426
SHFM1	7979
NEIL3	55247
UBE2A	7319
PRMT6	55170
RNF8	9025
TP53	7157
RPA2	6118
MMS19	64210
NABP2	79035
POLN	353497
HINFP	25988
MSH6	2956
FANCE	2178
EME2	197342
APLF	200558
TP53BP1	7158
MNAT1	4331
SMC6	79677
CCNH	902
RBBP8	5932
XRCC2	7516
RECQL5	9400
NEIL1	79661
NHEJ1	79840
XRCC4	7518
EXO1	9156
ABL1	25
MPLKIP	136647
RAD54B	25788
ERCC6	2074
LIG1	3978
RPA3	6119
CHAF1A	10036
SPO11	23626
DNMT1	1786
USP1	7398
EYA1	2138
RECQL4	9401
RDM1	201299
MLH3	27030
CIB1	10519
BTG2	7832
MPG	4350
TNP1	7141
MSH2	4436
RAD51	5888
RAD1	5810
PALB2	79728
FAN1	22909
CNOT7	29883
CDKN2D	1032
DDB1	1642
ERCC8	1161
PARP1	142
FAAP24	91442
RPAIN	84268
POLA1	5422
RAD9A	5883
UPF1	5976
DMC1	11144
PCNA	5111
BAZ1B	9031
ALKBH1	8846
POLB	5423
NTHL1	4913
DDB2	1643
POLD1	5424
MGMT	4255
FANCF	2188
PARG	8505
ERCC2	2068
TADA3	10474
ATRX	546
UBE2V1	7335
POLL	27343
GTF2H3	2967
EME1	146956
POLQ	10721
RAD51C	5889
MSH5	4439
ALKBH3	221120
LIG4	3981
ATM	472
SMC1A	8243
CDK7	1022
FANCA	2175
SETX	23064
FANCI	55215
UBE2V2	7336
SMUG1	23583
RAD21	5885
RAD51B	5890
UNG	7374
CHEK1	1111
ATRIP	84126
DUT	1854
PNKP	11284
BLM	641
APEX2	27301
BRCA2	675
XRCC6	2547
CLK2	1196
POLG	5428
BRE	9577
XRCC5	7520
RPA4	29935
XRCC3	7517
NPM1	4869
ASF1A	25842
H2AFX	3014
NABP1	64859
UBE2N	7334
ERCC4	2072
ERCC1	2067
RRM2	6241
