# Supplementary material for: Replication protein A protects lagging strand gaps, restricting PARP inhibitor-induced synthetic lethality in BRCA1-deficient tumors
Source: Nucleic Acids Res. 2026 Apr 28;54(8):gkag396. doi: 10.1093/nar/gkag396 (PMC13122181; doi:10.1093/nar/gkag396)
Supplement: gkag396_Supplemental_Files [file gkag396_supplemental_files.zip › Table S2.xlsx]

## Sheet: Sheet1
Gene	Protein	Function	Score
FEN1	Flap endonuclease 1	Okazaki fragment processing	9
APTX	Aprataxin	DSB repair	7
RTEL1	RTEL	Telomere helicase	6
POLE2	DNA polymerase ε	DNA replication	6
XRCC6	Ku70	NHEJ	6
ATRX	ATRX	Chromatin remodeling	6
FANCM	FancM	ATPase crosslink repair	5
XAB2	XPA binding protein	NER/HR	5
PRPF19	PSO4	ATR DDR signaling	5
UVRAG	UV-radiation resistance asssociated	NER/autophagy	5
DCLRE1C	Artemis	NHEJ/recombination	5
KAT5	Tip60	Histone acetyltransferase	5
RNF168	RNF168	E3-ubiquitin ligase	5
ERCC2	XPD	NER helicase	5
DDB1	XPE	NER - ubiquitine signaling	5
RRM2	Ribonucleotide reductase	dNTP synthesis	5
BRE	BRCA1 complex	HR
