# Supplementary material for: Replication protein A protects lagging strand gaps, restricting PARP inhibitor-induced synthetic lethality in BRCA1-deficient tumors
Source: Nucleic Acids Res. 2026 Apr 28;54(8):gkag396. doi: 10.1093/nar/gkag396 (PMC13122181; doi:10.1093/nar/gkag396)
Supplement: gkag396_Supplemental_Files [file gkag396_supplemental_files.zip › Table S3.xlsx]

## Sheet: Sheet1
Protein/Damaging Agent	ssDNA Gap Induction Cause	Method	PMID	DOI
FEN1	FEN1 inhibition	S1 fiber assay	38315097	10.1083/jcb.202305082
FEN1	FEN1 knockout, exacerbated by PARP inhibition	EM	35332322	10.1038/s41594-022-00747-1
APOBEC3A	APOBEC3A overexpression	S1 fiber assay	38241374	10.1126/sciadv.adk2771
APOBEC3A	APOBEC3A overexpression	S1 fiber assay	38886582	10.1038/s44318-024-00137-x
Uracil N-glycosylase (UNG)	UNG knockdown	S1 fiber assay	38688279	10.1016/j.molcel.2024.04.004
RAD51	RAD51 inhibition	EM	20935632	10.1038/nsmb.1927
POLθ	POLθ inhibition in BRCA1 deficiency	Native BrdU assay, S1 fiber assay	36400033	10.1016/j.celrep.2022.111716
POLθ	POLθ inhibition or depletion in BRCA2 deficiency	EM, S1 fiber assay	36400008	10.1016/j.molcel.2022.09.013
POLθ	POLθ inhibition or knockout, exacerbated by BRCA2 deficiency	S1 fiber assay, Native CldU assay	36455556	10.1016/j.molcel.2022.11.008
POLε	POLE4 knockout in combination with olaparib	Native BrdU assay	38828775	10.1093/nar/gkae439
POLε	POLE3 or POLE4 knockout in combination with olaparib	Native CldU assay, S1 fiber assay	38753485	10.1016/j.celrep.2024.114205
POLα	POLA1 depletion or inhibition, exacerbated by BRCA1 deficiency	S1 fiber assay, Native CldU assay	39191785	10.1038/s41467-024-51667-1
LIG3	LIG3 deletion in combination with olaparib	Native BrdU assay, EM	34555355	10.1016/j.molcel.2021.09.005
FANCM	FANCM depletion in combination with olaparib	RPA foci, S1 fiber assay	38985669	10.1016/j.celrep.2024.114464
MSH2	MSH2 depletion in FANCJ K141/142A mutant cells treated with olaparib	S1 fiber assay, RPA foci	38521768	10.1038/s41467-024-46824-5
FANCJ	FANCJ deletion, exacerbated by telomestatin treatment	T4 polymerase gap-filling assay	23530069	10.1083/jcb.201208009
PRIMPOL	PRIMPOL overxpression	S1 fiber assay, SMART assay	38180818	10.1093/nar/gkad1237
PRIMPOL	PRIMPOL overxpression	S1 fiber assay, EM	34624216	10.1016/j.molcel.2021.09.013
PRIMPOL	PRIMPOL expression after BDPE or UV treatment	S1 fiber assay	33203852	10.1038/s41467-020-19570-7
USP1	USP1 expression in PRIMPOL overexpressing cells	S1 fiber assay	38180818	10.1093/nar/gkad1237
USP1	USP1 inhibition in BRCA1 deficiency, exacerbated in combinatino with olaparib	S1 fiber assay	38885312	10.1158/0008-5472.CAN-23-4007
Cyclin E1	CCNE1 overexpression	Native CldU assay	32577513	10.1126/sciadv.aaz7808
REV1	REV1 inhibition in FANCJ S990A expressing cells	Native CldU assay	32577513	10.1126/sciadv.aaz7808
REV1-POLζ	REV1-POLζ inhibition in BRCA1 deficiency	S1 fiber assay, EM	34508659	10.1016/j.molcel.2021.08.016
PARG	PARG depletion	EM	25535335	10.1128/MCB.01077-14
PARG	PARG inhibition or knockout, exacerbated by BRCA1 deficiency	S1 fiber assay	39546575	10.1073/pnas.2413954121
WRN	WRN E84A exonuclease mutation, exacerbated by camptothecin treatment	Native IdU assay	31114910	10.1093/nar/gkz431
TIMELESS	TIM knockdown, exacerbated by olaparib treatment of FEN1 inhibition	S1 fiber assay	38801073	10.1093/nar/gkae445
CAF-1	CHAF1A expression following hydroxyurea treatment in BRCA1 or BRCA2 deficiency	S1 fiber assay	39558157	10.1093/nar/gkae1068
SNF2L/SMARCA1	SNF2L knockout	Native IdU assay, S1 fiber assay	39413208	10.1093/nar/gkae903
IDH	IDH R172K mutation	S1 fiber assay	37311462	10.1016/j.molcel.2023.05.026
CARM1	CARM1 depletion after hydroxyurea treatment	EM, S1 fiber assay	33412112	10.1016/j.molcel.2020.12.010
Emi1	Emi1 depletion	EM	24298053	10.1101/gad.226373.113
Environmental carcinogens	BPA or DEHP treatment	S1 fiber assay	37805499	10.1038/s41467-023-42011-0
Environmental carcinogens	BDPE treatment	S1 fiber assay, SMART assay	33203852	10.1038/s41467-020-19570-7
UV light	UV treatment	S1 fiber assay	33203852	10.1038/s41467-020-19570-7
Alkylating agents	MMS treatment	EM	20935632	10.1038/nsmb.1927
Cisplatin	Cisplatin treatment	EM	34624216	10.1016/j.molcel.2021.09.013
Topoisomerase inhibitors	Etoposide treatment	Chromatin-bound RPA	12535533	10.1016/s1097-2765(02)00799-2
